# Supplementary material for: Simultaneous Recording of Remote Domain Dynamics in Membrane Proteins Using the Double-Labeled DXB/DXT Technique
Source: Membranes (Basel). 2024 Mar 27;14(4):75. doi: 10.3390/membranes14040075 (PMC11052370; doi:10.3390/membranes14040075)
Supplement: Supplementary file 1 [file membranes-14-00075-s001.zip]

Archive with 1 entries (1 files):
- membranes-2834729-supplementary.pdf
